# Supplementary material for: The Strong Anti-Tumor Effect of Smp24 in Lung Adenocarcinoma A549 Cells Depends on Its Induction of Mitochondrial Dysfunctions and ROS Accumulation
Source: Toxins (Basel). 2022 Aug 27;14(9):590. doi: 10.3390/toxins14090590 (PMC9502404; doi:10.3390/toxins14090590)
Supplement: Supplementary file 1 [file toxins-14-00590-s001.zip]

Archive with 1 entries (1 files):
- toxins-1861174-supplementary.pdf
